# Supplementary material for: Physico-Chemical and Mineral Variability of Apis mellifera Bee Venom Across Seasons and Feeding Regimes
Source: Molecules. 2026 May 26;31(11):1834. doi: 10.3390/molecules31111834 (PMC13258300; doi:10.3390/molecules31111834)
Supplement: Supplementary file 1 [file molecules-31-01834-s001.zip]

Archive with 1 entries (1 files):
- molecules-4268198-supplementary.pdf
